# Supplementary material for: Formulation and Characterization of Curcumin Niosomes: Antioxidant and Cytotoxicity Studies
Source: Pharmaceuticals (Basel). 2023 Oct 3;16(10):1406. doi: 10.3390/ph16101406 (PMC10610541; doi:10.3390/ph16101406)
Supplement: Supplementary file 1 [file pharmaceuticals-16-01406-s001.zip]

Archive with 1 entries (1 files):
- pharmaceuticals-2583563-supplementary.pdf
